# Supplementary material for: Transmembrane Amino Acid Transporters in Shaping the Metabolic Profile of Breast Cancer Cell Lines: The Focus on Molecular Biological Subtype
Source: Curr Issues Mol Biol. 2024 Dec 25;47(1):4. doi: 10.3390/cimb47010004 (PMC11763447; doi:10.3390/cimb47010004)
Supplement: Supplementary file 1 [file cimb-47-00004-s001.zip]

Archive with 3 entries (3 files):
- Dyachenko_Supplementary_1.pdf
- Dyachenko_Supplementary_2.pdf
- Dyachenko_Supplementary_3.pdf
